# Supplementary material for: Improved Malaria Therapy with Cationic Nanocapsules Demonstrated in Plasmodium berghei-Infected Rodents Using Whole Blood Surrogate Population PK/PD Modeling
Source: Pharmaceutics. 2024 Oct 25;16(11):1369. doi: 10.3390/pharmaceutics16111369 (PMC11597719; doi:10.3390/pharmaceutics16111369)
Supplement: Supplementary file 1 [file pharmaceutics-16-01369-s001.zip]

Archive with 1 entries (1 files):
- pharmaceutics-3090866-supplementary.pdf
